# Supplementary material for: The mineralocorticoid receptor knockout in medaka is further validated by glucocorticoid receptor compensation
Source: Sci Data. 2017 Dec 12;4:170189. doi: 10.1038/sdata.2017.189 (PMC5726310; doi:10.1038/sdata.2017.189)
Supplement: Supplementary file 1 [file sdata2017189-isa1.zip]

Archive with 3 entries (3 files):
- i_Investigation.txt
- s_study_Sakamoto.txt
- a_assay_Sakamoto.txt
