# Supplementary material for: The mineralocorticoid receptor knockout in medaka is further validated by glucocorticoid receptor compensation
Source: Sci Data. 2017 Dec 12;4:170189. doi: 10.1038/sdata.2017.189 (PMC5726310; doi:10.1038/sdata.2017.189)
Supplement: Supplementary file 1 [file sdata2017189-isa1.zip › i_Investigation.txt]

# Investigation File generated for Scientific Data with Investigation File Authoring Tool version 0.1.0 on 10/11/2017 - This metadata file is CC0
ONTOLOGY SOURCE REFERENCE
Term Source Name	NCBITAXON	UBERON	OBI	GO	EFO	SO
Term Source File	http://data.bioontology.org/ontologies/NCBITAXON	http://data.bioontology.org/ontologies/UBERON	http://data.bioontology.org/ontologies/OBI	http://data.bioontology.org/ontologies/GO	http://data.bioontology.org/ontologies/EFO	http://data.bioontology.org/ontologies/SO
Term Source Version	2016AB	releases/2014-06-15	2014-08-18	releases/2014-08-30	2.89	unknown
Term Source Description	National Center for Biotechnology Information (NCBI) Organismal Classification	Uber Anatomy Ontology	Ontology for Biomedical Investigations	Gene Ontology	Experimental Factor Ontology	Sequence Types and Features Ontology
INVESTIGATION
Investigation Identifier
Investigation Title
Investigation Description
Investigation Submission Date
Investigation Public Release Date
INVESTIGATION PUBLICATIONS
Investigation PubMed ID
Investigation Publication DOI
Investigation Publication Author List
Investigation Publication Title
Investigation Publication Status
Investigation Publication Status Term Accession Number
Investigation Publication Status Term Source REF
INVESTIGATION CONTACTS
Investigation Person Last Name
Investigation Person Mid Initials
Investigation Person First Name
Investigation Person Address
Investigation Person Phone
Investigation Person Fax
Investigation Person Email
Investigation Person Affiliation
Investigation Person Roles
Investigation Person Roles Term Accession Number
Investigation Person Roles Term Source REF
STUDY
Study Identifier	10.1038/sdata.2017.189
Study Title	The mineralocorticoid receptor knockout in medaka is further validated by glucocorticoid receptor compensation
Study Submission Date	06/04/2017
Study Public Release Date	12/12/2017
Study Description	http://www.nature.com/articles/sdata2017189#abstract
Study File Name	s_study_Sakamoto.txt
Comment[Subject Keywords]	///;//
Comment[Manuscript Licence]	CC BY-4.0
Comment[Experimental Metadata Licence]	CC0
Comment[Supplementary Information File Name]	
Comment[Supplementary Information File Type]	x-zip-compressed
Comment[Supplementary Information File URL]	http://www.nature.com/articles/sdata2017189#supplementary-information
Comment[Data Repository]	figshare
Comment[Data Record Accession]	doi:10.6084/m9.figshare.c.3681778
Comment[Data Record URI]	https://doi.org/10.6084/m9.figshare.c.3681778
STUDY DESIGN DESCRIPTORS
Study Design Type	parallel group design	glucocorticoid receptor signaling pathway	transcription profiling by RT-PCR design
Study Design Type Term Accession Number	OBI:0500006	GO:0042921	OBI:0001313
Study Design Type Term Source REF	OBI	GO	OBI
STUDY PUBLICATIONS
Study PubMed ID	""
Study Publication DOI	doi:10.1038/srep37991
Study Publication Author List	""
Study Publication Title	""
Study Publication Status	published
Study Publication Status Term Accession Number	
Study Publication Status Term Source REF	
STUDY FACTORS
Study Factor Name	organ	strain	replicate
Study Factor Type	animal body part	genotype	biological replicate
Study Factor Type Term Accession Number	http://www.ebi.ac.uk/efo/EFO_0000808	SO:0001027	http://www.ebi.ac.uk/efo/EFO_0002091
Study Factor Type Term Source REF	EFO	SO	EFO
STUDY ASSAYS
Study Assay Measurement Type	gene expression
Study Assay Measurement Type Term Accession Number	GO:0010467
Study Assay Measurement Type Term Source REF	OBI
Study Assay Technology Type	real time reverse-transcription polymerase chain reaction  assay
Study Assay Technology Type Term Accession Number	OBI:0000911
Study Assay Technology Type Term Source REF	OBI
Study Assay Technology Platform	""
Study Assay File Name	a_assay_Sakamoto.txt
STUDY PROTOCOLS
Study Protocol Name	Fish	Gene Expression of gr1, gr2 and mr by qRT-PCR
Study Protocol Type	animal care protocol	real time reverse-transcription polymerase chain reaction  assay
Study Protocol Type Term Accession Number	OBI:0000715	OBI:0000911
Study Protocol Type Term Source REF	OBI	OBI
Study Protocol Description		
Study Protocol URI	""	""
Study Protocol Version		
Study Protocol Parameters Name	""	""
Study Protocol Parameters Name Term Accession Number	""	""
Study Protocol Parameters Name Term Source REF	""	""
Study Protocol Components Name	""	""
Study Protocol Components Type	""	""
Study Protocol Components Type Term Accession Number	""	""
Study Protocol Components Type Term Source REF	""	""
STUDY CONTACTS
Study Person Last Name	Sakamoto	Yoshiki	Sakamoto
Study Person First Name	Tatsuya	Madoka	Hirotaka
Study Person Mid Initials			
Study Person Email	ryu@uml.okayama-u.ac.jp	""	""
Study Person Phone			
Study Person Fax			
Study Person Address			
Study Person Affiliation	Ushimado Marine Institute, Faculty of Science, Okayama University, Setouchi 701-4303, Japan	Ushimado Marine Institute, Faculty of Science, Okayama University, Setouchi 701-4303, Japan	Ushimado Marine Institute, Faculty of Science, Okayama University, Setouchi 701-4303, Japan
Study Person Roles			
Study Person Roles Term Accession Number			
Study Person Roles Term Source REF			
Comment[Study Person ORCID]			
Comment[Funder]			
Comment[FundRef ID]			
Comment[Funder Term Source REF]			
Comment[Grant Identifier]			
