# Supplementary material for: The mineralocorticoid receptor knockout in medaka is further validated by glucocorticoid receptor compensation
Source: Sci Data. 2017 Dec 12;4:170189. doi: 10.1038/sdata.2017.189 (PMC5726310; doi:10.1038/sdata.2017.189)
Supplement: Supplementary file 1 [file sdata2017189-isa1.zip › s_study_Sakamoto.txt]

Source Name	Characteristics[organism]	Term Source REF	Term Accession Number	Characteristics[organism part]	Term Source REF	Term Accession Number	Protocol REF	Sample Name	Material Type	Term Source REF	Term Accession Number	Factor Value[organ]	Factor Value[strain]	Factor Value[replicate]
WT	Oryzias latipes	NCBITAXON	http://purl.bioontology.org/ontology/NCBITAXON/8090	brain	UBERON	UBERON:0000955	Fish	WT _brain	total RNA	EFO	EFO:0004964	brain	WT	5 replicates
WT	Oryzias latipes	NCBITAXON	http://purl.bioontology.org/ontology/NCBITAXON/8090	eye	UBERON	UBERON:0000970	Fish	WT _eye	total RNA	EFO	EFO:0004964	eye	WT	5 replicates
WT	Oryzias latipes	NCBITAXON	http://purl.bioontology.org/ontology/NCBITAXON/8090	liver	UBERON	UBERON:0002107	Fish	WT _liver	total RNA	EFO	EFO:0004964	liver	WT	5 replicates
WT	Oryzias latipes	NCBITAXON	http://purl.bioontology.org/ontology/NCBITAXON/8090	kidney	UBERON	UBERON:0002113	Fish	WT _kidney	total RNA	EFO	EFO:0004964	kidney	WT	5 replicates
WT	Oryzias latipes	NCBITAXON	http://purl.bioontology.org/ontology/NCBITAXON/8090	gill	UBERON	UBERON:0002535	Fish	WT _gill	total RNA	EFO	EFO:0004964	gill	WT	5 replicates
WT	Oryzias latipes	NCBITAXON	http://purl.bioontology.org/ontology/NCBITAXON/8090	ovary	UBERON	UBERON:0000992	Fish	WT _ovary	total RNA	EFO	EFO:0004964	ovary	WT	5 replicates
MR KO	Oryzias latipes	NCBITAXON	http://purl.bioontology.org/ontology/NCBITAXON/8090	brain	UBERON	UBERON:0000955	Fish	MR KO _brain	total RNA	EFO	EFO:0004964	brain	MR KO	5 replicates
MR KO	Oryzias latipes	NCBITAXON	http://purl.bioontology.org/ontology/NCBITAXON/8090	eye	UBERON	UBERON:0000970	Fish	MR KO _eye	total RNA	EFO	EFO:0004964	eye	MR KO	5 replicates
MR KO	Oryzias latipes	NCBITAXON	http://purl.bioontology.org/ontology/NCBITAXON/8090	liver	UBERON	UBERON:0002107	Fish	MR KO _liver	total RNA	EFO	EFO:0004964	liver	MR KO	5 replicates
MR KO	Oryzias latipes	NCBITAXON	http://purl.bioontology.org/ontology/NCBITAXON/8090	kidney	UBERON	UBERON:0002113	Fish	MR KO _kidney	total RNA	EFO	EFO:0004964	kidney	MR KO	5 replicates
MR KO	Oryzias latipes	NCBITAXON	http://purl.bioontology.org/ontology/NCBITAXON/8090	gill	UBERON	UBERON:0002535	Fish	MR KO _gill	total RNA	EFO	EFO:0004964	gill	MR KO	5 replicates
MR KO	Oryzias latipes	NCBITAXON	http://purl.bioontology.org/ontology/NCBITAXON/8090	ovary	UBERON	UBERON:0000992	Fish	MR KO _ovary	total RNA	EFO	EFO:0004964	ovary	MR KO	5 replicates
