# Supplementary material for: The mineralocorticoid receptor knockout in medaka is further validated by glucocorticoid receptor compensation
Source: Sci Data. 2017 Dec 12;4:170189. doi: 10.1038/sdata.2017.189 (PMC5726310; doi:10.1038/sdata.2017.189)
Supplement: Supplementary file 1 [file sdata2017189-isa1.zip › a_assay_Sakamoto.txt]

Sample Name	Protocol REF	Assay Name	Raw Data File	Comment[Data Repository]	Comment[Data Record Accession]	Comment[Data Record URI]	Factor Value[organ]	Factor Value[strain]	Factor Value[replicate]
WT _brain	Gene Expression of gr1, gr2 and mr by qRT-PCR	WT 1_brain	rrDataCitation3.xls	figshare	doi:10.6084/m9.figshare.c.3681778	https://doi.org/10.6084/m9.figshare.c.3681778	brain	WT	replicate 1
WT _brain	Gene Expression of gr1, gr2 and mr by qRT-PCR	WT 2_brain	rrDataCitation3.xls	figshare	doi:10.6084/m9.figshare.c.3681778	https://doi.org/10.6084/m9.figshare.c.3681778	brain	WT	replicate 2
WT _brain	Gene Expression of gr1, gr2 and mr by qRT-PCR	WT 3_brain	rrDataCitation3.xls	figshare	doi:10.6084/m9.figshare.c.3681778	https://doi.org/10.6084/m9.figshare.c.3681778	brain	WT	replicate 3
WT _brain	Gene Expression of gr1, gr2 and mr by qRT-PCR	WT 4_brain	rrDataCitation3.xls	figshare	doi:10.6084/m9.figshare.c.3681778	https://doi.org/10.6084/m9.figshare.c.3681778	brain	WT	replicate 4
WT _brain	Gene Expression of gr1, gr2 and mr by qRT-PCR	WT 5_brain	rrDataCitation3.xls	figshare	doi:10.6084/m9.figshare.c.3681778	https://doi.org/10.6084/m9.figshare.c.3681778	brain	WT	replicate 5
WT _eye	Gene Expression of gr1, gr2 and mr by qRT-PCR	WT 1_eye	rrDataCitation3.xls	figshare	doi:10.6084/m9.figshare.c.3681778	https://doi.org/10.6084/m9.figshare.c.3681778	eye	WT	replicate 1
WT _eye	Gene Expression of gr1, gr2 and mr by qRT-PCR	WT 2_eye	rrDataCitation3.xls	figshare	doi:10.6084/m9.figshare.c.3681778	https://doi.org/10.6084/m9.figshare.c.3681778	eye	WT	replicate 2
WT _eye	Gene Expression of gr1, gr2 and mr by qRT-PCR	WT 3_eye	rrDataCitation3.xls	figshare	doi:10.6084/m9.figshare.c.3681778	https://doi.org/10.6084/m9.figshare.c.3681778	eye	WT	replicate 3
WT _eye	Gene Expression of gr1, gr2 and mr by qRT-PCR	WT 4_eye	rrDataCitation3.xls	figshare	doi:10.6084/m9.figshare.c.3681778	https://doi.org/10.6084/m9.figshare.c.3681778	eye	WT	replicate 4
WT _eye	Gene Expression of gr1, gr2 and mr by qRT-PCR	WT 5_eye	rrDataCitation3.xls	figshare	doi:10.6084/m9.figshare.c.3681778	https://doi.org/10.6084/m9.figshare.c.3681778	eye	WT	replicate 5
WT _liver	Gene Expression of gr1, gr2 and mr by qRT-PCR	WT 1_liver	rrDataCitation3.xls	figshare	doi:10.6084/m9.figshare.c.3681778	https://doi.org/10.6084/m9.figshare.c.3681778	liver	WT	replicate 1
WT _liver	Gene Expression of gr1, gr2 and mr by qRT-PCR	WT 2_liver	rrDataCitation3.xls	figshare	doi:10.6084/m9.figshare.c.3681778	https://doi.org/10.6084/m9.figshare.c.3681778	liver	WT	replicate 2
WT _liver	Gene Expression of gr1, gr2 and mr by qRT-PCR	WT 3_liver	rrDataCitation3.xls	figshare	doi:10.6084/m9.figshare.c.3681778	https://doi.org/10.6084/m9.figshare.c.3681778	liver	WT	replicate 3
WT _liver	Gene Expression of gr1, gr2 and mr by qRT-PCR	WT 4_liver	rrDataCitation3.xls	figshare	doi:10.6084/m9.figshare.c.3681778	https://doi.org/10.6084/m9.figshare.c.3681778	liver	WT	replicate 4
WT _liver	Gene Expression of gr1, gr2 and mr by qRT-PCR	WT 5_liver	rrDataCitation3.xls	figshare	doi:10.6084/m9.figshare.c.3681778	https://doi.org/10.6084/m9.figshare.c.3681778	liver	WT	replicate 5
WT _kidney	Gene Expression of gr1, gr2 and mr by qRT-PCR	WT 1_kidney	rrDataCitation3.xls	figshare	doi:10.6084/m9.figshare.c.3681778	https://doi.org/10.6084/m9.figshare.c.3681778	kidney	WT	replicate 1
WT _kidney	Gene Expression of gr1, gr2 and mr by qRT-PCR	WT 2_kidney	rrDataCitation3.xls	figshare	doi:10.6084/m9.figshare.c.3681778	https://doi.org/10.6084/m9.figshare.c.3681778	kidney	WT	replicate 2
WT _kidney	Gene Expression of gr1, gr2 and mr by qRT-PCR	WT 3_kidney	rrDataCitation3.xls	figshare	doi:10.6084/m9.figshare.c.3681778	https://doi.org/10.6084/m9.figshare.c.3681778	kidney	WT	replicate 3
WT _kidney	Gene Expression of gr1, gr2 and mr by qRT-PCR	WT 4_kidney	rrDataCitation3.xls	figshare	doi:10.6084/m9.figshare.c.3681778	https://doi.org/10.6084/m9.figshare.c.3681778	kidney	WT	replicate 4
WT _kidney	Gene Expression of gr1, gr2 and mr by qRT-PCR	WT 5_kidney	rrDataCitation3.xls	figshare	doi:10.6084/m9.figshare.c.3681778	https://doi.org/10.6084/m9.figshare.c.3681778	kidney	WT	replicate 5
WT _gill	Gene Expression of gr1, gr2 and mr by qRT-PCR	WT 1_gill	rrDataCitation3.xls	figshare	doi:10.6084/m9.figshare.c.3681778	https://doi.org/10.6084/m9.figshare.c.3681778	gill	WT	replicate 1
WT _gill	Gene Expression of gr1, gr2 and mr by qRT-PCR	WT 2_gill	rrDataCitation3.xls	figshare	doi:10.6084/m9.figshare.c.3681778	https://doi.org/10.6084/m9.figshare.c.3681778	gill	WT	replicate 2
WT _gill	Gene Expression of gr1, gr2 and mr by qRT-PCR	WT 3_gill	rrDataCitation3.xls	figshare	doi:10.6084/m9.figshare.c.3681778	https://doi.org/10.6084/m9.figshare.c.3681778	gill	WT	replicate 3
WT _gill	Gene Expression of gr1, gr2 and mr by qRT-PCR	WT 4_gill	rrDataCitation3.xls	figshare	doi:10.6084/m9.figshare.c.3681778	https://doi.org/10.6084/m9.figshare.c.3681778	gill	WT	replicate 4
WT _gill	Gene Expression of gr1, gr2 and mr by qRT-PCR	WT 5_gill	rrDataCitation3.xls	figshare	doi:10.6084/m9.figshare.c.3681778	https://doi.org/10.6084/m9.figshare.c.3681778	gill	WT	replicate 5
WT _ovary	Gene Expression of gr1, gr2 and mr by qRT-PCR	WT 1_ovary	rrDataCitation3.xls	figshare	doi:10.6084/m9.figshare.c.3681778	https://doi.org/10.6084/m9.figshare.c.3681778	ovary	WT	replicate 1
WT _ovary	Gene Expression of gr1, gr2 and mr by qRT-PCR	WT 2_ovary	rrDataCitation3.xls	figshare	doi:10.6084/m9.figshare.c.3681778	https://doi.org/10.6084/m9.figshare.c.3681778	ovary	WT	replicate 2
WT _ovary	Gene Expression of gr1, gr2 and mr by qRT-PCR	WT 3_ovary	rrDataCitation3.xls	figshare	doi:10.6084/m9.figshare.c.3681778	https://doi.org/10.6084/m9.figshare.c.3681778	ovary	WT	replicate 3
WT _ovary	Gene Expression of gr1, gr2 and mr by qRT-PCR	WT 4_ovary	rrDataCitation3.xls	figshare	doi:10.6084/m9.figshare.c.3681778	https://doi.org/10.6084/m9.figshare.c.3681778	ovary	WT	replicate 4
WT _ovary	Gene Expression of gr1, gr2 and mr by qRT-PCR	WT 5_ovary	rrDataCitation3.xls	figshare	doi:10.6084/m9.figshare.c.3681778	https://doi.org/10.6084/m9.figshare.c.3681778	ovary	WT	replicate 5
MR KO _brain	Gene Expression of gr1, gr2 and mr by qRT-PCR	MR KO 1_brain	rrDataCitation3.xls	figshare	doi:10.6084/m9.figshare.c.3681778	https://doi.org/10.6084/m9.figshare.c.3681778	brain	MR KO	replicate 1
MR KO _brain	Gene Expression of gr1, gr2 and mr by qRT-PCR	MR KO 2_brain	rrDataCitation3.xls	figshare	doi:10.6084/m9.figshare.c.3681778	https://doi.org/10.6084/m9.figshare.c.3681778	brain	MR KO	replicate 2
MR KO _brain	Gene Expression of gr1, gr2 and mr by qRT-PCR	MR KO 3_brain	rrDataCitation3.xls	figshare	doi:10.6084/m9.figshare.c.3681778	https://doi.org/10.6084/m9.figshare.c.3681778	brain	MR KO	replicate 3
MR KO _brain	Gene Expression of gr1, gr2 and mr by qRT-PCR	MR KO 4_brain	rrDataCitation3.xls	figshare	doi:10.6084/m9.figshare.c.3681778	https://doi.org/10.6084/m9.figshare.c.3681778	brain	MR KO	replicate 4
MR KO _brain	Gene Expression of gr1, gr2 and mr by qRT-PCR	MR KO 5_brain	rrDataCitation3.xls	figshare	doi:10.6084/m9.figshare.c.3681778	https://doi.org/10.6084/m9.figshare.c.3681778	brain	MR KO	replicate 5
MR KO _eye	Gene Expression of gr1, gr2 and mr by qRT-PCR	MR KO 1_eye	rrDataCitation3.xls	figshare	doi:10.6084/m9.figshare.c.3681778	https://doi.org/10.6084/m9.figshare.c.3681778	eye	MR KO	replicate 1
MR KO _eye	Gene Expression of gr1, gr2 and mr by qRT-PCR	MR KO 2_eye	rrDataCitation3.xls	figshare	doi:10.6084/m9.figshare.c.3681778	https://doi.org/10.6084/m9.figshare.c.3681778	eye	MR KO	replicate 2
MR KO _eye	Gene Expression of gr1, gr2 and mr by qRT-PCR	MR KO 3_eye	rrDataCitation3.xls	figshare	doi:10.6084/m9.figshare.c.3681778	https://doi.org/10.6084/m9.figshare.c.3681778	eye	MR KO	replicate 3
MR KO _eye	Gene Expression of gr1, gr2 and mr by qRT-PCR	MR KO 4_eye	rrDataCitation3.xls	figshare	doi:10.6084/m9.figshare.c.3681778	https://doi.org/10.6084/m9.figshare.c.3681778	eye	MR KO	replicate 4
MR KO _eye	Gene Expression of gr1, gr2 and mr by qRT-PCR	MR KO 5_eye	rrDataCitation3.xls	figshare	doi:10.6084/m9.figshare.c.3681778	https://doi.org/10.6084/m9.figshare.c.3681778	eye	MR KO	replicate 5
MR KO _liver	Gene Expression of gr1, gr2 and mr by qRT-PCR	MR KO 1_liver	rrDataCitation3.xls	figshare	doi:10.6084/m9.figshare.c.3681778	https://doi.org/10.6084/m9.figshare.c.3681778	liver	MR KO	replicate 1
MR KO _liver	Gene Expression of gr1, gr2 and mr by qRT-PCR	MR KO 2_liver	rrDataCitation3.xls	figshare	doi:10.6084/m9.figshare.c.3681778	https://doi.org/10.6084/m9.figshare.c.3681778	liver	MR KO	replicate 2
MR KO _liver	Gene Expression of gr1, gr2 and mr by qRT-PCR	MR KO 3_liver	rrDataCitation3.xls	figshare	doi:10.6084/m9.figshare.c.3681778	https://doi.org/10.6084/m9.figshare.c.3681778	liver	MR KO	replicate 3
MR KO _liver	Gene Expression of gr1, gr2 and mr by qRT-PCR	MR KO 4_liver	rrDataCitation3.xls	figshare	doi:10.6084/m9.figshare.c.3681778	https://doi.org/10.6084/m9.figshare.c.3681778	liver	MR KO	replicate 4
MR KO _liver	Gene Expression of gr1, gr2 and mr by qRT-PCR	MR KO 5_liver	rrDataCitation3.xls	figshare	doi:10.6084/m9.figshare.c.3681778	https://doi.org/10.6084/m9.figshare.c.3681778	liver	MR KO	replicate 5
MR KO _kidney	Gene Expression of gr1, gr2 and mr by qRT-PCR	MR KO 1_kidney	rrDataCitation3.xls	figshare	doi:10.6084/m9.figshare.c.3681778	https://doi.org/10.6084/m9.figshare.c.3681778	kidney	MR KO	replicate 1
MR KO _kidney	Gene Expression of gr1, gr2 and mr by qRT-PCR	MR KO 2_kidney	rrDataCitation3.xls	figshare	doi:10.6084/m9.figshare.c.3681778	https://doi.org/10.6084/m9.figshare.c.3681778	kidney	MR KO	replicate 2
MR KO _kidney	Gene Expression of gr1, gr2 and mr by qRT-PCR	MR KO 3_kidney	rrDataCitation3.xls	figshare	doi:10.6084/m9.figshare.c.3681778	https://doi.org/10.6084/m9.figshare.c.3681778	kidney	MR KO	replicate 3
MR KO _kidney	Gene Expression of gr1, gr2 and mr by qRT-PCR	MR KO 4_kidney	rrDataCitation3.xls	figshare	doi:10.6084/m9.figshare.c.3681778	https://doi.org/10.6084/m9.figshare.c.3681778	kidney	MR KO	replicate 4
MR KO _kidney	Gene Expression of gr1, gr2 and mr by qRT-PCR	MR KO 5_kidney	rrDataCitation3.xls	figshare	doi:10.6084/m9.figshare.c.3681778	https://doi.org/10.6084/m9.figshare.c.3681778	kidney	MR KO	replicate 5
MR KO _gill	Gene Expression of gr1, gr2 and mr by qRT-PCR	MR KO 1_gill	rrDataCitation3.xls	figshare	doi:10.6084/m9.figshare.c.3681778	https://doi.org/10.6084/m9.figshare.c.3681778	gill	MR KO	replicate 1
MR KO _gill	Gene Expression of gr1, gr2 and mr by qRT-PCR	MR KO 2_gill	rrDataCitation3.xls	figshare	doi:10.6084/m9.figshare.c.3681778	https://doi.org/10.6084/m9.figshare.c.3681778	gill	MR KO	replicate 2
MR KO _gill	Gene Expression of gr1, gr2 and mr by qRT-PCR	MR KO 3_gill	rrDataCitation3.xls	figshare	doi:10.6084/m9.figshare.c.3681778	https://doi.org/10.6084/m9.figshare.c.3681778	gill	MR KO	replicate 3
MR KO _gill	Gene Expression of gr1, gr2 and mr by qRT-PCR	MR KO 4_gill	rrDataCitation3.xls	figshare	doi:10.6084/m9.figshare.c.3681778	https://doi.org/10.6084/m9.figshare.c.3681778	gill	MR KO	replicate 4
MR KO _gill	Gene Expression of gr1, gr2 and mr by qRT-PCR	MR KO 5_gill	rrDataCitation3.xls	figshare	doi:10.6084/m9.figshare.c.3681778	https://doi.org/10.6084/m9.figshare.c.3681778	gill	MR KO	replicate 5
MR KO _ovary	Gene Expression of gr1, gr2 and mr by qRT-PCR	MR KO 1_ovary	rrDataCitation3.xls	figshare	doi:10.6084/m9.figshare.c.3681778	https://doi.org/10.6084/m9.figshare.c.3681778	ovary	MR KO	replicate 1
MR KO _ovary	Gene Expression of gr1, gr2 and mr by qRT-PCR	MR KO 2_ovary	rrDataCitation3.xls	figshare	doi:10.6084/m9.figshare.c.3681778	https://doi.org/10.6084/m9.figshare.c.3681778	ovary	MR KO	replicate 2
MR KO _ovary	Gene Expression of gr1, gr2 and mr by qRT-PCR	MR KO 3_ovary	rrDataCitation3.xls	figshare	doi:10.6084/m9.figshare.c.3681778	https://doi.org/10.6084/m9.figshare.c.3681778	ovary	MR KO	replicate 3
MR KO _ovary	Gene Expression of gr1, gr2 and mr by qRT-PCR	MR KO 4_ovary	rrDataCitation3.xls	figshare	doi:10.6084/m9.figshare.c.3681778	https://doi.org/10.6084/m9.figshare.c.3681778	ovary	MR KO	replicate 4
MR KO _ovary	Gene Expression of gr1, gr2 and mr by qRT-PCR	MR KO 5_ovary	rrDataCitation3.xls	figshare	doi:10.6084/m9.figshare.c.3681778	https://doi.org/10.6084/m9.figshare.c.3681778	ovary	MR KO	replicate 5
